# Supplementary material for: Spectral Features Differentiate Aging-Induced Changes in Parchment—A Combined Approach of UV/VIS, µ-ATR/FTIR and µ-Raman Spectroscopy with Multivariate Data Analysis
Source: Molecules. 2023 Jun 6;28(12):4584. doi: 10.3390/molecules28124584 (PMC10302916; doi:10.3390/molecules28124584)
Supplement: Supplementary file 1 [file molecules-28-04584-s001.zip]

Archive with 1 entries (1 files):
- molecules-2389693-supplementary.pdf
